# Supplementary material for: A Qualitative Assessment of Clinical Practice Guidelines and Patterns for Congenital Cytomegalovirus in the United States
Source: Int J Neonatal Screen. 2023 Jun 30;9(3):37. doi: 10.3390/ijns9030037 (PMC10366839; doi:10.3390/ijns9030037)
Supplement: Supplementary file 1 [file IJNS-09-00037-s001.zip]

Archive with 1 entries (1 files):
- IJNS-2362434-supplementary.pdf
